# Supplementary material for: Conditional Vitamin D Receptor Deletion Induces Fungal and Archaeal Dysbiosis and Altered Metabolites
Source: Metabolites. 2024 Jan 1;14(1):32. doi: 10.3390/metabo14010032 (PMC10819266; doi:10.3390/metabo14010032)
Supplement: Supplementary file 1 [file metabolites-14-00032-s001.zip]

Archive with 1 entries (1 files):
- metabolites-2780664-supplementary.pdf
